# Supplementary material for: Urban habitat complexity affects species richness but not environmental filtering of morphologically-diverse ants
Source: PeerJ. 2015 Oct 22;3:e1356. doi: 10.7717/peerj.1356 (PMC4627909; doi:10.7717/peerj.1356)
Supplement: Table S2 — Morphological traits of the ant species sampled. Metric measured are expressed in mm while the body size index (BSI) in mm2. [file peerj-03-1356-s004.xlsx]

## Sheet: speciesTraits
	Morphospecies	Head width	Head length	Hind femur length	Pronotum width	Body size index
	Amblyopone	1.06	0.94	0.96	0.66	1.0176
	Anonychomyrma	0.86	0.7	0.94	0.48	0.8084
	Aphaenogaster	1.04	0.92	2.1	0.6	2.184
	Camponotus sp.1	1.28	1.45	2.74	1.09	3.5072
	Camponotus sp.2	1.86	1.95	3.57	1.28	6.6402
	Crematogater	0.85	0.64	0.89	0.5	0.7565
	Doleromyrma sp.1	0.6	0.54	0.9	0.36	0.54
	Doleromyrma sp.2	0.46	0.43	0.61	0.3	0.2806
	Doleromyrma sp.3	0.6	0.5	0.75	0.39	0.45
	Doleromyrma sp.4	0.49	0.46	0.65	0.38	0.3185
	Heteroponera	0.715	0.62	0.69	0.55	0.49335
	Iridomyrmex sp.1	0.62	0.68	0.98	0.41	0.6076
	Iridomyrmex sp.2	0.77	0.78	1.48	0.56	1.1396
	Iridomyrmex sp.3	0.97	0.89	1.33	0.63	1.2901
	Iridomyrmex sp.4	0.65	0.72	1.22	0.43	0.793
	Iridomyrmex sp.5	0.89	0.83	1.24	0.49	1.1036
	Linepithema humile	0.6	0.57	1	0.3	0.6
	Mayriella	0.5	0.45	0.46	0.34	0.23
	Melophorus sp.1	0.63	0.54	0.77	0.39	0.4851
	Melophorus sp.2	0.8	0.73	1.48	0.62	1.184
	Melophorus sp.3	0.68	0.59	0.87	0.43	0.5916
	Monomorium sp.1	0.77	0.8	0.95	0.45	0.7315
	Monomorium sp.2	0.35	0.36	0.28	0.19	0.098
	Monomorium sp.3	0.46	0.42	0.6	0.24	0.276
	Monomorium sp.4	0.43	0.52	0.44	0.22	0.1892
	Myrmecia	3.35	2.75	5.24	2.15	17.554
	Notoncus	1.05	0.78	1.2	0.76	1.26
	Ochetellus	0.52	0.47	0.58	0.36	0.3016
	Paratrechina	0.58	0.5	0.8	0.4	0.464
	Pheidole sp.1	0.55	0.51	0.715	0.28	0.39325
	Pheidole sp.13	0.57	0.57	0.58	0.35	0.3306
	Pheidole sp.14	0.6	0.53	0.75	0.315	0.45
	Pheidole sp.2	0.6	0.52	0.75	0.32	0.45
	Pheidole sp.3	0.63	0.52	0.86	0.29	0.5418
	Pheidole sp.4	0.54	0.44	0.68	0.33	0.3672
	Pheidole sp.5	0.49	0.44	0.49	0.26	0.2401
	Pheidole sp.6	0.59	0.49	0.76	0.29	0.4484
	Pheidole sp.7	0.61	0.5	0.66	0.34	0.4026
	Pheidole sp.8	0.66	0.58	0.58	0.39	0.3828
	Pheidole sp.9	0.6	0.53	0.68	0.37	0.408
	Plagiolepis	0.26	0.32	0.35	0.25	0.091
	Polyrhachis	1.44	1.42	2.03	1.3	2.9232
	Prolasius sp.1	0.81	0.69	1.42	0.5	1.1502
	Prolasius sp.2	0.63	0.54	0.92	0.4	0.5796
	Prolasius sp.3	0.6	0.52	0.88	0.39	0.528
	Prolasius sp.5	0.65	0.57	0.95	0.4	0.6175
	Prolasius sp.6	0.83	0.64	1.43	0.57	1.1869
	Prolasius sp.7	0.67	0.57	1.2	0.58	0.804
	Rhytidoponera	1	0.9	1.4	0.76	1.4
	Rhytidoponera (Metallica gr.)	1.36	1	1.64	1	2.2304
	Solenopsis sp.1	0.34	0.39	0.25	0.2	0.085
	Solenopsis sp.2	0.35	0.39	0.26	0.23	0.091
	Solenopsis sp.3	0.48	0.54	0.44	0.31	0.2112
	Sphinctomyrmex	0.52	0.51	0.59	0.36	0.3068
	Stigmacros	0.56	0.46	0.76	0.5	0.4256
	Strumigenys	0.43	0.43	0.47	0.25	0.2021
	Tapinoma	0.39	0.38	0.45	0.24	0.1755
	Technomyrmex sp.1	0.62	0.5	0.72	0.4	0.4464
	Technomyrmex sp.2	0.66	0.53	0.8	0.43	0.528
	Tetraponera	0.78	0.87	0.78	0.58	0.6084
