# Supplementary material for: Urban habitat complexity affects species richness but not environmental filtering of morphologically-diverse ants
Source: PeerJ. 2015 Oct 22;3:e1356. doi: 10.7717/peerj.1356 (PMC4627909; doi:10.7717/peerj.1356)
Supplement: Supplemental Information 1 — This dataset contains the R, L and Q matrices used for the RLQ and fourth corner analyses. [file peerj-03-1356-s006.xlsx]

## Sheet: R
PlotID	Type	volTot	soil.perc	lit.perc	litterMass	Nstems	TreeHeight	BD	M	C	N	silt	sand	st	TreeAGB	clay	C.N	m	veg.perc	BasalArea
AWre1	HCR	52.6786	3.57143	96.4286	951.467	19	8.44737	1.15326	91.0531	3.24333	0.139667	1.2866	94.9598	34.648	552.706	3.75359	23.222	7.59352	0	23.3093
AWre2	HCR	61.6071	0	90.566	1054.22	22	8.68182	0.818174	78.9176	2.89333	0.158667	3.84688	90.3171	67.5552	109.18	5.83601	18.2353	14.9643	9.43396	8.803
BJre3	HCR	45.5357	3.63636	76.3636	1124.71	13	8.94231	1.19951	50.499	1.79333	0.0806667	1.76272	96.2154	48.8395	1158.3	2.02183	22.2314	46.7199	20	32.9304
BJre4	HCR	71.4286	0	83.6364	619.511	13	10.8077	1.25763	53.9959	1.39333	0.069	1.01229	96.8341	44.1323	1415.98	2.15357	20.1932	43.8187	16.3636	36.5328
CEpa1	LCP	12.5	7.14286	17.8571	507.511	10	14.3	1.1005	61.7617	2.12	0.0956667	4.01539	93.5064	57.4433	6544.79	2.47826	22.1603	35.1817	75	96.6994
CEpa2	LCP	24.1071	0	49.0566	419.778	10	12.45	1.25033	60.3827	2.99	0.155333	4.45845	89.883	48.2648	2384.05	5.65859	19.2489	36.2295	50.9434	36.8077
CEun1	HCP	35.7143	1.92308	92.3077	945.778	12	9.79167	1.37984	59.4172	1.33	0.0466667	1.73121	94.109	42.2984	2455.85	4.15983	28.5	36.7405	5.76923	42.867
CEun2	HCP	16.9643	7.69231	59.6154	1852.71	15	12.6	1.31065	67.2328	1.41	0.061	2.31017	94.6702	48.8337	1448.19	3.01966	23.1148	30.667	32.6923	43.7872
CRre5	HCR	58.0357	5.76923	80.7692	935.733	13	9	1.17819	92.0515	2.99667	0.13	2.01644	94.4741	45.9607	685.954	3.50948	23.0513	5.69918	13.4615	21.8288
CRre6	HCR	53.5714	8.33333	41.6667	694.667	16	8.59375	1.17196	91.9794	2.92	0.140667	1.51181	95.109	45.9826	292.773	3.37922	20.7583	6.38353	50	13.302
GRre7	HCR	75	19.5652	13.0435	741.911	23	3.19565	1.19875	74.2961	1.79333	0.077	1.48031	94.7998	50.2371	1217.2	3.71987	23.29	9.60874	67.3913	57.5225
GRre8	HCR	58.9286	24.4444	44.4444	694.178	31	6.06452	1.19765	86.0224	1.30333	0.0613333	3.39319	92.0292	51.999	206.826	4.57765	21.25	10.5842	31.1111	18.5419
KWpa3	LCP	21.4286	8.16327	26.5306	216.089	12	16.6875	1.21841	72.0289	2.68	0.155333	3.63676	89.9906	54.89	1984.35	6.37259	17.2532	25.3482	65.3061	44.8776
KWpa4	LCP	11.6071	13.7255	49.0196	804.444	11	13.6364	1.30204	74.0259	1.86667	0.103	4.15029	90.2784	49.1046	1468.22	5.5713	18.123	13.7991	37.2549	30.6855
KWun3	HCP	60.7143	20.3704	75.9259	794.222	12	5.25	1.06606	86.4258	2.49667	0.114667	1.90443	93.5281	58.8978	244.317	4.56748	21.7733	11.9645	3.7037	10.6958
KWun4	HCP	46.4286	0	56	1483.64	10	8.94	1.02007	84.687	4.07333	0.186	2.84521	91.6157	58.5557	1287.77	5.53904	21.8996	13.7469	44	25.655
PEpa5	LCP	27.6786	0	0	195.556	11	11.1136	1.05578	53.5945	3.64333	0.226667	2.47658	90.9592	57.8599	3787.43	6.56426	16.0735	38.3467	100	59.9913
PEpa6	LCP	25	0	12.7273	175.822	7	13.1429	0.873695	63.2746	3.78333	0.239333	4.93456	88.5146	63.3222	2891.23	6.55085	15.8078	33.1894	87.2727	35.4803
PEun5	HCP	72.3214	9.25926	55.5556	1289.96	14	7.14286	1.02507	58.4278	2.68333	0.165667	1.89832	94.1108	59.2803	1022.29	3.99086	16.1972	39.5236	35.1852	27.557
PEun6	HCP	50	10	26.6667	1318.09	19	10	1.22535	64.5588	2.21333	0.144667	3.23943	90.947	52.9982	667.427	5.81357	15.2995	33.3972	63.3333	36.4464
RRre10	HCR	62.5	0	89.2857	725.111	19	8.36842	1.04847	87.3447	1.95333	0.119333	4.21199	89.6646	62.7864	362.234	6.12342	16.3687	9.78343	10.7143	16.7774
RRre9	HCR	50.8929	1.78571	51.7857	914.444	17	9.11765	1.28256	84.8026	1.52	0.09	2.94399	91.1556	47.2689	373.196	5.90038	16.8889	11.5284	46.4286	16.6085
SVpa7	LCP	8.92857	20.4545	13.6364	445.022	17	7.80882	0.905854	54.7326	7.67667	0.354667	5.28538	84.7872	67.5705	744.978	9.92739	21.6447	16.7875	65.9091	30.3451
SVun7	HCP	82.1429	0	98.1481	1106.89	8	7.875	0.695722	75.258	8.09333	0.402	5.77167	87.2895	74.3151	955.167	6.93883	20.1327	21.177	1.85185	17.784
SVun8	HCP	62.5	4.25532	61.7021	753.111	14	7.54	1.02926	74.7375	3.11	0.134667	1.98226	92.2443	64.3629	297.236	5.77345	23.0941	20.1721	34.0426	11.9341
WLpa10	LCP	23.2143	7.14286	0	152.889	5	13.45	1.1962	63.6867	3.14333	0.177333	5.24263	85.8814	53.2073	4302.02	8.87595	17.7256	25.4193	92.8571	31.9395
WLpa9	LCP	30.3571	3.7037	14.8148	286	10	13.125	0.820351	56.6111	6.74	0.363333	4.1048	88.7371	68.3593	3390.36	7.15811	18.5505	26.8856	81.4815	54.8561
WLun10	HCP	85.7143	0	66.6667	735.244	8	6.25	1.17735	75.9736	2.99	0.141667	0.928136	94.7046	53.6798	454.238	4.36724	21.1059	22.8493	33.3333	10.3568
WLun9	HCP	75	8.92857	91.0714	971.556	14	6.35714	0.942752	76.7097	3.44333	0.206	3.3886	90.8723	63.2645	2744	5.73907	16.7152	20.5166	0	60.4481

## Sheet: L
PlotID	Type	Rhy	RhyMet	Het	Sol1	Sol2	Sol3	Mono1	Mono2	Mono3	Mono4	May	Phei1	Phei2	Phei3	Phei4	Phei5	Phei6	Phei7	Phei8	Phei9	Phei13	Phei14	Apha	Stru1	Myrm	Tet	Pla	Mel1	Mel2	Mel3	Cam1	Cam2	Pol	Pro1	Pro2	Pro3	Pro5	Pro6	Pro7	Och	Iri1	Iri2	Iri3	Iri4	Iri5	Ano	Dol1	Dol2
AWre1	HCR	885	0	14	7	0	0	5	0	0	0	0	0	4	0	0	0	0	27	0	0	0	0	0	0	2	0	0	0	0	0	0	0	2	0	0	0	0	0	1	0	0	0	0	0	0	0	0	0
AWre2	HCR	286	0	4	2	0	0	1	0	0	0	0	0	0	0	0	0	0	46	0	0	0	0	0	0	0	0	0	0	0	0	0	1	0	0	0	0	1	7	0	0	0	0	0	0	0	0	0	0
BJre3	HCR	85	0	1	2	0	0	0	0	6	0	0	0	0	11	4	7	0	0	0	0	0	0	0	0	1	0	0	0	0	0	0	0	1	0	0	0	0	0	0	15	0	0	0	0	0	0	0	0
BJre4	HCR	791	0	9	5	0	0	0	0	8	0	0	0	0	1	0	0	0	0	0	0	0	0	1	1	0	0	0	0	0	1	0	0	1	0	0	0	0	0	0	3	0	0	0	0	0	0	0	0
CEpa1	LCP	569	0	17	24	10	0	0	0	5	0	0	0	0	18	0	0	2	8	0	0	0	0	0	0	0	0	0	2	0	0	0	0	13	4	11	0	0	0	0	0	2	0	0	1	0	0	0	0
CEpa2	LCP	202	0	3	0	21	0	0	0	3	0	0	0	0	0	0	11	7	28	0	1	0	0	2	5	0	0	19	0	0	0	1	0	0	0	0	22	0	0	0	0	14	0	0	14	3	0	0	0
CEun1	HCP	118	7	2	1	0	0	0	0	0	0	0	0	0	0	7	0	0	2	0	0	0	0	0	1	0	0	0	0	0	0	0	0	10	1	0	0	0	0	0	0	6	0	0	0	0	0	0	2
CEun2	HCP	38	1	2	27	19	0	0	0	0	0	0	0	0	0	17	0	16	3	0	0	0	0	0	1	0	0	0	0	0	0	0	0	4	0	0	0	0	0	0	0	17	0	0	0	0	5	0	0
CRre5	HCR	649	0	16	0	1	0	0	0	1	0	0	0	0	0	0	0	19	0	0	0	0	0	31	0	0	0	0	0	0	0	0	6	0	0	0	0	0	2	0	0	0	0	0	0	0	0	0	0
CRre6	HCR	668	0	9	0	10	0	0	0	0	12	0	0	0	0	0	0	20	1	0	0	0	0	2	0	1	0	0	0	0	0	0	0	0	0	7	0	0	0	1	0	0	0	0	0	0	0	0	0
GRre7	HCR	733	0	5	0	2	0	0	0	0	5	0	0	0	0	0	0	0	0	0	0	0	0	0	0	1	0	2	0	0	0	0	0	3	0	0	0	0	0	0	0	4	0	0	0	0	0	0	0
GRre8	HCR	414	0	8	0	5	0	0	1	1	41	0	0	0	0	10	0	3	0	0	0	0	0	0	0	4	4	0	0	0	0	0	0	4	0	0	0	0	0	0	0	0	0	0	0	0	0	0	0
KWpa3	LCP	421	0	23	2	10	0	0	12	2	0	4	0	0	0	0	0	0	0	0	0	57	18	0	1	0	0	0	0	0	0	1	0	0	0	0	0	26	0	0	0	0	0	6	0	1	0	0	0
KWpa4	LCP	548	0	17	18	1	0	0	3	4	0	2	75	0	0	0	9	0	41	1	0	0	21	0	0	0	0	0	0	0	0	2	0	0	0	0	7	14	0	0	0	0	0	0	0	9	0	0	0
KWun3	HCP	370	0	3	8	0	0	1	2	0	0	0	6	0	0	0	0	8	0	0	0	0	0	0	3	0	0	0	0	0	0	0	0	3	0	0	0	0	0	0	0	0	0	0	0	12	0	0	0
KWun4	HCP	364	0	21	11	12	0	0	31	0	0	1	1	0	0	0	0	2	0	0	0	0	0	0	2	2	0	3	0	0	0	0	0	0	0	0	9	10	0	0	1	0	0	0	0	89	0	0	0
PEpa5	LCP	310	1	0	1	7	0	0	0	4	0	3	0	0	0	0	9	39	0	0	0	0	0	0	0	4	0	0	0	0	0	0	0	0	0	0	4	0	0	0	0	0	0	0	6	0	0	0	0
PEpa6	LCP	159	2	5	1	8	0	0	0	4	0	5	0	0	0	0	59	28	1	0	0	0	0	19	3	0	0	0	0	0	1	0	0	0	0	0	34	0	0	0	0	0	0	0	0	0	0	0	0
PEun5	HCP	330	0	2	0	10	0	0	1	1	0	5	0	5	0	0	0	11	0	0	0	0	0	0	2	1	0	0	0	0	0	0	0	0	0	0	0	0	0	0	0	0	0	0	1	2	0	0	0
PEun6	HCP	116	0	6	0	15	1	1	28	0	0	1	0	0	0	0	10	21	0	0	0	0	0	2	2	0	0	0	0	0	0	3	0	0	0	0	0	3	0	0	0	0	0	0	0	0	0	0	0
RRre10	HCR	894	0	10	8	0	0	0	0	0	0	0	0	0	0	0	0	0	1	0	0	0	0	2	0	3	0	0	0	0	2	0	2	9	0	0	0	0	0	1	0	0	0	0	0	0	0	0	0
RRre9	HCR	365	0	31	2	0	0	0	2	0	0	0	0	0	0	0	0	24	1	0	0	0	0	15	0	0	0	0	0	0	1	0	1	4	0	0	0	0	0	0	0	0	0	0	0	0	0	0	0
SVpa7	LCP	920	0	8	8	0	2	0	0	24	0	0	16	0	0	0	0	11	0	0	0	0	0	5	1	1	0	0	0	30	0	0	2	0	0	0	0	0	0	1	1	3	0	0	0	89	0	0	0
SVun7	HCP	4	0	9	0	0	19	1	0	0	0	1	0	0	0	0	0	0	0	0	0	0	0	0	2	0	0	0	0	0	0	0	0	0	0	0	0	0	0	0	0	0	0	0	0	0	0	87	0
SVun8	HCP	1195	269	13	3	0	16	0	4	0	0	0	0	0	0	0	0	0	0	0	0	0	0	0	0	0	0	0	0	3	0	1	0	0	0	0	0	0	0	0	0	0	1	0	0	0	0	0	0
WLpa10	LCP	376	0	12	8	0	0	0	0	0	0	3	0	0	0	0	0	60	2	0	0	0	0	0	1	1	0	0	0	0	0	5	0	0	0	9	0	0	0	0	0	0	0	0	0	1	0	0	0
WLpa9	LCP	533	0	20	22	0	0	0	0	1	0	0	0	0	0	0	0	25	0	0	0	0	0	0	0	0	0	0	0	0	0	0	0	0	0	10	0	0	0	0	0	0	0	0	0	12	0	0	0
WLun10	HCP	571	0	44	14	0	0	0	0	0	0	0	0	0	0	0	0	35	0	0	0	0	0	0	0	0	0	0	0	0	0	0	0	0	0	22	0	0	0	0	0	0	0	3	0	0	0	0	0
WLun9	HCP	254	0	11	16	0	1	0	0	1	0	1	0	0	0	0	0	2	0	0	0	0	0	0	0	0	0	0	0	0	0	0	0	0	0	13	0	0	0	0	0	0	0	0	0	0	0	0	0
[truncated: 12 more columns]

## Sheet: Q
Species	head.width	head.length	femur.length	pronotum.width	BSI
Rhy	1000	900	1400	760	1.4
RhyMet	1360	1000	1640	1000	2.2304
Het	715	620	690	550	0.49335
Sol1	340	390	250	200	0.085
Sol2	350	390	260	230	0.091
Sol3	480	540	440	310	0.2112
Mono1	770	800	950	450	0.7315
Mono2	350	360	280	190	0.098
Mono3	460	420	600	240	0.276
Mono4	430	520	440	220	0.1892
May	500	450	460	340	0.23
Phei1	550	510	715	280	0.39325
Phei2	600	520	750	320	0.45
Phei3	630	520	860	290	0.5418
Phei4	540	440	680	330	0.3672
Phei5	490	440	490	260	0.2401
Phei6	590	490	760	290	0.4484
Phei7	610	500	660	340	0.4026
Phei8	660	580	580	390	0.3828
Phei9	600	530	680	370	0.408
Phei13	570	570	580	350	0.3306
Phei14	600	530	750	315	0.45
Apha	1040	920	2100	600	2.184
Stru1	430	430	470	250	0.2021
Myrm	3350	2750	5240	2150	17.554
Tet	780	870	780	580	0.6084
Pla	260	320	350	250	0.091
Mel1	630	540	770	390	0.4851
Mel2	800	730	1480	620	1.184
Mel3	680	590	870	430	0.5916
Cam1	1280	1450	2740	1090	3.5072
Cam2	1860	1950	3570	1280	6.6402
Pol	1440	1420	2030	1300	2.9232
Pro1	810	690	1420	500	1.1502
Pro2	630	540	920	400	0.5796
Pro3	600	520	880	390	0.528
Pro5	650	570	950	400	0.6175
Pro6	830	640	1430	570	1.1869
Pro7	670	570	1200	580	0.804
Och	520	470	580	360	0.3016
Iri1	620	680	980	410	0.6076
Iri2	770	780	1480	560	1.1396
Iri3	970	890	1330	630	1.2901
Iri4	650	720	1220	430	0.793
Iri5	890	830	1240	490	1.1036
Ano	860	700	940	480	0.8084
Dol1	600	540	900	360	0.54
Dol2	460	430	610	300	0.2806
Dol3	600	500	750	390	0.45
Dol4	490	460	650	380	0.3185
Tec1	620	500	720	400	0.4464
Tec2	660	530	800	430	0.528
Amb	1060	940	960	660	1.0176
Cre	850	640	890	500	0.7565
Not	1050	780	1200	760	1.26
Par	580	500	800	400	0.464
Sti1	560	460	760	500	0.4256
Tap	390	380	450	240	0.1755
Spi	520	510	590	360	0.3068
Lin	600	570	1000	300	0.6
